# Supplementary material for: Sponge-like Chitosan Based Porous Monolith for Uraemic Toxins Sorption
Source: Nanomaterials (Basel). 2021 Aug 30;11(9):2247. doi: 10.3390/nano11092247 (PMC8466498; doi:10.3390/nano11092247)
Supplement: Supplementary file 1 [file nanomaterials-11-02247-s001.zip]

Archive with 1 entries (1 files):
- nanomaterials-1329406-supplementary.pdf
